# Supplementary material for: Ophiorrhiza guizhouensis (Rubiaceae), a new species from Guizhou Province, southwestern China
Source: PhytoKeys. 2018 Mar 6;(95):121–6. doi: 10.3897/phytokeys.95.22506 (PMC5904563; doi:10.3897/phytokeys.95.22506)
Supplement: XML Treatment for Ophiorrhiza guizhouensis [file phytokeys.95.22506-treatment1.xml]

<!DOCTYPE tp:taxon-treatment
  PUBLIC "-//TaxonX//DTD Taxonomic Treatment Publishing DTD v0 20100105//EN" "tax-treatment-NSO.dtd">
<tp:taxon-treatment xmlns:tp="http://www.plazi.org/taxpub"><tp:treatment-meta><kwd-group><label>Taxon classification</label><kwd><named-content xmlns:xlink="http://www.w3.org/1999/xlink" content-type="kingdom">Plantae</named-content></kwd><kwd><named-content xmlns:xlink="http://www.w3.org/1999/xlink" content-type="order">ORDO</named-content></kwd><kwd><named-content xmlns:xlink="http://www.w3.org/1999/xlink" content-type="family">FAMILIA</named-content></kwd></kwd-group><mixed-citation publication-type="journal"><person-group><name><surname>Yang</surname><given-names>Chuan-Dong</given-names></name><name><surname>He</surname><given-names>Xuan-Ze</given-names></name><name><surname>Gou</surname><given-names>Guang-Qian</given-names></name></person-group><article-title>
          <italic><tp:taxon-name><tp:taxon-name-part taxon-name-part-type="genus" reg="Ophiorrhiza">Ophiorrhiza</tp:taxon-name-part> <tp:taxon-name-part taxon-name-part-type="species" reg="guizhouensis">guizhouensis</tp:taxon-name-part></tp:taxon-name></italic> (<tp:taxon-name><tp:taxon-name-part taxon-name-part-type="family">Rubiaceae</tp:taxon-name-part></tp:taxon-name>), a new species from Guizhou Province, southwestern China</article-title><source>PhytoKeys</source><day>6</day><month>3</month><year>2018</year><volume>2018</volume><issue>95</issue><fpage>121</fpage><lpage>126</lpage><pub-id pub-id-type="doi">10.3897/phytokeys.95.22506</pub-id></mixed-citation></tp:treatment-meta><tp:nomenclature><tp:taxon-name>
            <tp:taxon-name-part taxon-name-part-type="genus" reg="Ophiorrhiza">Ophiorrhiza</tp:taxon-name-part>
            <tp:taxon-name-part taxon-name-part-type="species" reg="guizhouensis">guizhouensis</tp:taxon-name-part>
            <object-id xmlns:xlink="http://www.w3.org/1999/xlink" content-type="ipni" xlink:type="simple">urn:lsid:ipni.org:names:60476091-2</object-id>
          </tp:taxon-name><tp:taxon-authority>C.D.Yang &amp; G.Q.Gou</tp:taxon-authority><tp:taxon-status xmlns:xlink="http://www.w3.org/1999/xlink" xlink:type="simple">sp. nov.</tp:taxon-status><xref ref-type="fig" rid="F1">Figs 1</xref><xref ref-type="fig" rid="F2">, 2</xref></tp:nomenclature><tp:treatment-sec sec-type="diagnosis" id="SECID0EQDAC"><title>Diagnosis.</title><p>Similar to <italic><tp:taxon-name><tp:taxon-name-part taxon-name-part-type="genus" reg="Ophiorrhiza">O.</tp:taxon-name-part> <tp:taxon-name-part taxon-name-part-type="species" reg="japonica">japonica</tp:taxon-name-part></tp:taxon-name></italic> Blume, but distinguished from the latter by the terete, densely hirtellous stems (vs. stems subterete to slightly compressed, glabrous or with 2 hirtellous or pilosulous lines), the usually persistent and ciliate stipules (vs. caducous glabrescent stipules), the well-developed colleters inside the base of stipule (vs. without colleters), the shorter corolla tubes (8–9 mm vs. 9–14 mm) and the shorter stamens and styles (longistylous flower: 2.5–2.7 mm and 7–8 mm vs. 4.5–5.5 mm and 9–11 mm; brevistylous flower: 3.6–4.2 mm and ca. 2.5 mm vs. 4.5–5 mm and ca. 3 mm).</p></tp:treatment-sec><tp:treatment-sec sec-type="material" id="SECID0EBEAC"><title>Type.</title><p>CHINA. Guizhou: Tongren, Jiangkou County, Dewang Town, Miaowangpo, in broad-leaved forest, elevation 868 m, <named-content xmlns:xlink="http://www.w3.org/1999/xlink" content-type="dwc:verbatimCoordinates" xlink:type="simple"><named-content content-type="geo-json" specific-use="{&#34;type&#34;:&#34;Point&#34;,&#34;coordinates&#34;:[108.550233,27.775519]}" id="NCID0EKEAC" xlink:type="simple">27°46'31.87"N ,108°33'0.84"E</named-content></named-content>, 19 Feb. 2017, <italic>C.D. Yang 092</italic> (Holotype: GACP!; Isotypes: GACP!, PE!, KUN!)</p><fig id="F1" position="float" orientation="portrait"><label>Figure 1.</label><caption><p>
                <italic><tp:taxon-name><tp:taxon-name-part taxon-name-part-type="genus" reg="Ophiorrhiza">Ophiorrhiza</tp:taxon-name-part> <tp:taxon-name-part taxon-name-part-type="species" reg="guizhouensis">guizhouensis</tp:taxon-name-part></tp:taxon-name></italic> <bold>A</bold> habit <bold>B</bold> stem, showing a stipule with two colleters (arrow) at the base inside <bold>C</bold> stipule, abaxial view <bold>D</bold> flower and bracts <bold>E</bold> dissected longystylous flower, showing stamen and style position <bold>F</bold> dissected brevistylous flower, showing stamen and style position <bold>G</bold> pistil of brevistylous flower <bold>H</bold> fruit. Drawn by Xiao-Yu Wang from the holotype.</p></caption><graphic xmlns:xlink="http://www.w3.org/1999/xlink" xlink:href="phytokeys-95-121-g001.jpg" position="float" orientation="portrait" xlink:type="simple" id="oo_189497.jpg"/></fig></tp:treatment-sec><tp:treatment-sec sec-type="description" id="SECID0EZFAC"><title>Description.</title><p>Perennial herbs, ascending, 40–60 cm tall; stems branched, terete, the lower stems prostrate, rooting from the node, the upper stems erect, densely hirtellous. Leaves in subequal pairs; petiole 1.3–3 cm, hirtellous; leaf blade drying papery, ovate, broadly ovate or elliptic, 3–6 cm × 1.8–3 cm, drying brown adaxially, purple abaxially, sparsely hirtellous on both surfaces, densely hirtellous on the midrib abaxially; base cuneate to obtuse, apex acute to obtuse; margin flat to crisped; secondary veins 5–8 on each side of the midrib; stipules persistent, rarely caducous, ovate-triangular, 1.3–1.6 mm × 0.9–1.2 mm, glabrescent adaxially, puberulent abaxially, margin ciliate, <!--PageBreak--><!--PageBreak--><!--PageBreak-->with two well-developed colleters inside the base of stipules, apex acute to acuminate. Inflorescence terminal, congested-cymose to cymose, 5–30-flowered, hirtellous; peduncle 1–2 cm, densely hirtellous. Bracts linear, 4–5 mm × 0.8–1.1 mm, glabrescent adaxially, puberulent abaxially, persistent. Flowers distylous. Pedicel 1–3 mm long, pubescent. Calyx densely puberulent; hypanthium subturbinate, 0.8–1.1 mm long, 5-ribbed; lobes triangular, 1–1.5 mm long. Corolla purple in bud, white at anthesis, drying pink, funnelform to tubular-funnelform, longitudinally winged, glabrous outside; tube 8–9 mm long, villous inside; corolla lobes triangular to ovate, ca. 4 × 2 mm, villous inside, dorsally ridged. Longistylous flower: stamens included, inserted in middle lower part of the corolla tube; filaments ca. 1 mm long; anthers linear, 1.4–1.7 mm long; style filiform, 7–8 mm long, sparsely puberulent; stigmas 2-lobed, lobes ovate, ca. 1.2 mm long, glabrous. Brevistylous flower: stamens exerted, inserted at the middle of the corolla tube; filaments 1.8–2.1 mm long; anthers oblong linear, subequal to filament; style filiform, ca. 2.5 mm long, sparsely puberulent; stigmas deeply 2-lobed, linear-lanceolate, ca. 2 mm long, glabrous. Capsules obcordate in outline, 3.5–4.5 × 6.5–8 mm, subglabrous. Seeds small, angular, numerous, pale yellow to brown.</p></tp:treatment-sec><tp:treatment-sec sec-type="phenology" id="SECID0EDGAC"><title>Phenology.</title><p>Plants were observed in full bloom on 19 February 2017. It can be expected that flowering time of the new species is from January to March; fruiting time needs further observations.</p></tp:treatment-sec><tp:treatment-sec sec-type="distribution" id="SECID0EIGAC"><title>Distribution and habitat.</title><p>
            <italic><tp:taxon-name><tp:taxon-name-part taxon-name-part-type="genus" reg="Ophiorrhiza">Ophiorrhiza</tp:taxon-name-part> <tp:taxon-name-part taxon-name-part-type="species" reg="guizhouensis">guizhouensis</tp:taxon-name-part></tp:taxon-name></italic> is currently only known from Jiangkou County, Guizhou, south-western China, where at least 300 individuals are found. The species grows in evergreen broad-leaved forest or bamboo forest at elevations between 850–1,000 m, along with <italic><tp:taxon-name><tp:taxon-name-part taxon-name-part-type="genus" reg="Chimonobambusa">Chimonobambusa</tp:taxon-name-part> <tp:taxon-name-part taxon-name-part-type="species" reg="angustifolia">angustifolia</tp:taxon-name-part></tp:taxon-name></italic> C.D. Chu &amp; C.S. Chao, <italic><tp:taxon-name><tp:taxon-name-part taxon-name-part-type="genus" reg="Lindera">Lindera</tp:taxon-name-part> <tp:taxon-name-part taxon-name-part-type="species" reg="communis">communis</tp:taxon-name-part></tp:taxon-name></italic> Hemsl., <tp:taxon-name><tp:taxon-name-part taxon-name-part-type="genus" reg="Lindera">L.</tp:taxon-name-part> <tp:taxon-name-part taxon-name-part-type="species" reg="pulcherrima">pulcherrima</tp:taxon-name-part> <tp:taxon-name-part taxon-name-part-type="infraspecific-rank">var.</tp:taxon-name-part> <tp:taxon-name-part taxon-name-part-type="variety" reg="hemsleyana">hemsleyana</tp:taxon-name-part></tp:taxon-name> (Diels) H.B. Cui, <italic><tp:taxon-name><tp:taxon-name-part taxon-name-part-type="genus" reg="Clematis">Clematis</tp:taxon-name-part> <tp:taxon-name-part taxon-name-part-type="species" reg="henryi">henryi</tp:taxon-name-part></tp:taxon-name></italic> Oliv. and <italic><tp:taxon-name><tp:taxon-name-part taxon-name-part-type="genus" reg="Ophiopogon">Ophiopogon</tp:taxon-name-part> <tp:taxon-name-part taxon-name-part-type="species" reg="bodinieri">bodinieri</tp:taxon-name-part></tp:taxon-name></italic> H. Lév.</p></tp:treatment-sec><tp:treatment-sec sec-type="etymology" id="SECID0EWIAC"><title>Etymology.</title><p>The specific epithet refers to Guizhou, a province of south-western China in which the new species was collected.</p></tp:treatment-sec><tp:treatment-sec sec-type="Preliminary conservation status" id="SECID0E2IAC"><title>Preliminary conservation status.</title><p>The new species is currently only known from the type locality. More explorations are needed to fully understand its distribution and to assess its conservation status. Based on the available data, the new species is treated as “Data Deficient (<abbrev xmlns:xlink="http://www.w3.org/1999/xlink" xlink:title="Data Deficient" id="ABBRID0EBJAC" xlink:type="simple">DD</abbrev>)” according to the IUCN Red List Categories and Criteria guidelines (<xref ref-type="bibr" rid="B5">IUCN 2012</xref>).</p><fig id="F2" position="float" orientation="portrait"><label>Figure 2.</label><caption><p>
                <italic><tp:taxon-name><tp:taxon-name-part taxon-name-part-type="genus" reg="Ophiorrhiza">Ophiorrhiza</tp:taxon-name-part> <tp:taxon-name-part taxon-name-part-type="species" reg="guizhouensis">guizhouensis</tp:taxon-name-part></tp:taxon-name></italic> <bold>A</bold> habit <bold>B</bold> leaves <bold>C</bold> node, showing persistent stipule (blue arrow) and colleters (red arrow), also showing stem pubescence <bold>D</bold> inflorescence, showing longistylous flowers <bold>E</bold> dissected longistylous flower <bold>F</bold> pistil of longistylous flower <bold>G</bold> inflorescence, showing brevistylous flowers <bold>H</bold> dissected brevistylous flower <bold>I</bold> pistil of brevistylous flower.</p></caption><graphic xmlns:xlink="http://www.w3.org/1999/xlink" xlink:href="phytokeys-95-121-g002.jpg" position="float" orientation="portrait" xlink:type="simple" id="oo_189498.jpg"/></fig></tp:treatment-sec><ref-list><ref id="B5"><mixed-citation xmlns:xlink="http://www.w3.org/1999/xlink" xlink:type="simple">
          <institution xlink:type="simple">IUCN</institution> (<year>2012</year>) IUCN Red List Categories and Criteria, Version 3.1 (2<sup>nd</sup> edn). Gland and Cambridge, 1–32.</mixed-citation></ref></ref-list></tp:taxon-treatment>
